# Supplementary material for: A Novel Luciferase-Based Reporter Gene Technology for Simultaneous Optical and Radionuclide Imaging of Cells
Source: Int J Mol Sci. 2024 Jul 27;25(15):8206. doi: 10.3390/ijms25158206 (PMC11312113; doi:10.3390/ijms25158206)
Supplement: Supplementary file 1 [file ijms-25-08206-s001.zip]

Archive with 1 entries (1 files):
- ijms-3081381-supplementary.pdf
